# Supplementary material for: Degradable Polyurethane Foams Based on Amino Acid Phosphoramides (APtA)
Source: Polymers (Basel). 2026 Jun 20;18(12):1534. doi: 10.3390/polym18121534 (PMC13307100; doi:10.3390/polym18121534)
Supplement: Supplementary file 1 [file polymers-18-01534-s001.zip]

Archive with 1 entries (1 files):
- polymers-4363808-supplementary.pdf
